# Supplementary material for: Flexible and Conductive Bioelectrodes Based on Chitosan-Carbon Black Membranes: Towards the Development of Wearable Bioelectrodes
Source: Nanomaterials (Basel). 2021 Aug 12;11(8):2052. doi: 10.3390/nano11082052 (PMC8398670; doi:10.3390/nano11082052)
Supplement: Supplementary file 1 [file nanomaterials-11-02052-s001.zip]

Archive with 1 entries (1 files):
- nanomaterials-1301249-supplementary.pdf
